# Supplementary material for: Nickel Nanoparticles Induced Hepatotoxicity in Mice via Lipid-Metabolism-Dysfunction-Regulated Inflammatory Injury
Source: Molecules. 2023 Jul 30;28(15):5757. doi: 10.3390/molecules28155757 (PMC10421287; doi:10.3390/molecules28155757)
Supplement: Supplementary file 1 [file molecules-28-05757-s001.zip]

Archive with 1 entries (1 files):
- molecules-2522375-supplementary.pdf
